# Supplementary material for: The Value of Early Active Rehabilitation on Long-Term Functional Outcomes in Neer Type-4 Valgus Impacted Proximal Humeral Fractures Treated with Open Reduction and Internal Fixation: A Retrospective Cohort Study
Source: J Clin Med. 2025 Sep 22;14(18):6660. doi: 10.3390/jcm14186660 (PMC12470890; doi:10.3390/jcm14186660)
Supplement: Supplementary file 1 [file jcm-14-06660-s001.zip]

Archive with 1 entries (1 files):
- jcm-3862887-supplementary.pdf
